# Supplementary material for: The Clinical and Cost-Effectiveness of an Individualized Nutritional CAre (INCA) Bundle versus Standard Care for Adults with Pressure Injuries Receiving Home Nursing Services: A Protocol for a Cluster Randomized and Pragmatic Clinical Trial with an Economic Evaluation
Source: Nutrients. 2024 Jan 18;16(2):299. doi: 10.3390/nu16020299 (PMC10819700; doi:10.3390/nu16020299)
Supplement: Supplementary file 1 [file nutrients-16-00299-s001.zip]

Archive with 1 entries (1 files):
- nutrients-2820833-supplementary.pdf
